# Supplementary material for: Zona Pellucida like Domain Protein 1 (ZPLD1) Polymerization Is Regulated by Two Distinguished Hydrophobic Motifs
Source: Int J Mol Sci. 2022 Nov 11;23(22):13894. doi: 10.3390/ijms232213894 (PMC9692296; doi:10.3390/ijms232213894)
Supplement: Supplementary file 1 [file ijms-23-13894-s001.zip]

Archive with 1 entries (1 files):
- ijms-1964402-supplementary.pdf
